# Supplementary material for: Exploring the Model of Cefazolin Released from Jellyfish Gelatin-Based Hydrogels as Affected by Glutaraldehyde
Source: Gels. 2024 Apr 17;10(4):271. doi: 10.3390/gels10040271 (PMC11048929; doi:10.3390/gels10040271)
Supplement: Supplementary file 1 [file gels-10-00271-s001.zip]

Archive with 1 entries (1 files):
- gels-2954044-supplementary.pdf
